# Supplementary material for: Use of a Molecular Switch Probe to Activate or Inhibit GIRK1 Heteromers In Silico Reveals a Novel Gating Mechanism
Source: Int J Mol Sci. 2022 Sep 16;23(18):10820. doi: 10.3390/ijms231810820 (PMC9502415; doi:10.3390/ijms231810820)
Supplement: Supplementary file 1 [file ijms-23-10820-s001.zip]

Archive with 1 entries (1 files):
- ijms-1667510-supplementary.pdf
